# Supplementary material for: The competitive advantage of sanctioning institutions revisited: A multilab replication
Source: PNAS Nexus. 2023 May 2;2(5):pgad091. doi: 10.1093/pnasnexus/pgad091 (PMC10153419; doi:10.1093/pnasnexus/pgad091)
Supplement: pgad091_Supplementary_Data [file pgad091_supplementary_data.zip]

Archive with 3 entries (3 files):
- PNASNEXUS-PNASNEXUS-2022-01089-s02.txt
- PNASNEXUS-PNASNEXUS-2022-01089-s03.rtf
- PNASNEXUS-PNASNEXUS-2022-01089-s01.docx
