# Supplementary material for: The competitive advantage of sanctioning institutions revisited: A multilab replication
Source: PNAS Nexus. 2023 May 2;2(5):pgad091. doi: 10.1093/pnasnexus/pgad091 (PMC10153419; doi:10.1093/pnasnexus/pgad091)
Supplement: pgad091_Supplementary_Data [file pgad091_supplementary_data.zip › PNASNEXUS-PNASNEXUS-2022-01089-s02.txt]

### three evaluated true effect size values
dobs1 <- c(0,0.8,4)  

### sample characteristics of a lab (be careful to change these numbers for orginal study)
n <- 12
m <- n-1
c.m <- 1-3/(4*m-1)

### standard deviations for three d values
### based on Viechtbauer (2007, Eq. 21)
# sd.0
d <- 0
sd.0 <- (m*(1+n*d*d))/((m-2)*n) - d*d/c.m^2
# sd.0.8
d <- 0.8
sd.0.8 <- (m*(1+n*d*d))/((m-2)*n) - d*d/c.m^2
# sd.4
d <- 4
sd.4 <- (m*(1+n*d*d))/((m-2)*n) - d*d/c.m^2

cbind(n,m,c.m,sd.0,sd.0.8,sd.4)

### (relative) likelihood of observed d value, given true effect sizes
### based on uniform prior for three true effect sizes
### original study
d.obs <- c(4.81,3.97,3.89)               #### !!! write here the obs d values !!!
dens.0 <- dnorm(d.obs,0,sd.0)
dens.0.8 <- dnorm(d.obs,0.8,sd.0.8)
dens.4 <- dnorm(d.obs,4,sd.4)
p.0 <- dens.0/(dens.0+dens.0.8+dens.4)
p.0.8 <- dens.0.8/(dens.0+dens.0.8+dens.4)
p.4 <- dens.4/(dens.0+dens.0.8+dens.4)
cbind(p.0,p.0.8,p.4)

### (relative) likelihood of observed d value, given true effect sizes
### based on uniform prior for three true effect sizes
### Utrecht
d.obs <- c(4.79,3.89,1.30)               #### !!! write here the obs d values !!!
dens.0 <- dnorm(d.obs,0,sd.0)
dens.0.8 <- dnorm(d.obs,0.8,sd.0.8)
dens.4 <- dnorm(d.obs,4,sd.4)
p.0 <- dens.0/(dens.0+dens.0.8+dens.4)
p.0.8 <- dens.0.8/(dens.0+dens.0.8+dens.4)
p.4 <- dens.4/(dens.0+dens.0.8+dens.4)
cbind(p.0,p.0.8,p.4)

### (relative) likelihood of observed d value, given true effect sizes
### based on uniform prior for three true effect sizes
### zurich
d.obs <- c(8.35,11.63,2.55)               #### !!! write here the obs d values !!!
dens.0 <- dnorm(d.obs,0,sd.0)
dens.0.8 <- dnorm(d.obs,0.8,sd.0.8)
dens.4 <- dnorm(d.obs,4,sd.4)
p.0 <- dens.0/(dens.0+dens.0.8+dens.4)
p.0.8 <- dens.0.8/(dens.0+dens.0.8+dens.4)
p.4 <- dens.4/(dens.0+dens.0.8+dens.4)
cbind(p.0,p.0.8,p.4)

### (relative) likelihood of observed d value, given true effect sizes
### based on uniform prior for three true effect sizes
### Oxford
d.obs <- c(0.51,2.05,0.16)               #### !!! write here the obs d values !!!
dens.0 <- dnorm(d.obs,0,sd.0)
dens.0.8 <- dnorm(d.obs,0.8,sd.0.8)
dens.4 <- dnorm(d.obs,4,sd.4)
p.0 <- dens.0/(dens.0+dens.0.8+dens.4)
p.0.8 <- dens.0.8/(dens.0+dens.0.8+dens.4)
p.4 <- dens.4/(dens.0+dens.0.8+dens.4)
cbind(p.0,p.0.8,p.4)

### (relative) likelihood of observed d value, given true effect sizes
### based on uniform prior for three true effect sizes
### warsaw
d.obs <- c(1.68,3.55,0.48)               #### !!! write here the obs d values !!!
dens.0 <- dnorm(d.obs,0,sd.0)
dens.0.8 <- dnorm(d.obs,0.8,sd.0.8)
dens.4 <- dnorm(d.obs,4,sd.4)
p.0 <- dens.0/(dens.0+dens.0.8+dens.4)
p.0.8 <- dens.0.8/(dens.0+dens.0.8+dens.4)
p.4 <- dens.4/(dens.0+dens.0.8+dens.4)
cbind(p.0,p.0.8,p.4)

### (relative) likelihood of observed d value, given true effect sizes
### based on uniform prior for three true effect sizes
### valencia
d.obs <- c(4.15,1.80,1.18)               #### !!! write here the obs d values !!!
dens.0 <- dnorm(d.obs,0,sd.0)
dens.0.8 <- dnorm(d.obs,0.8,sd.0.8)
dens.4 <- dnorm(d.obs,4,sd.4)
p.0 <- dens.0/(dens.0+dens.0.8+dens.4)
p.0.8 <- dens.0.8/(dens.0+dens.0.8+dens.4)
p.4 <- dens.4/(dens.0+dens.0.8+dens.4)
cbind(p.0,p.0.8,p.4)

### (relative) likelihood of observed d value, given true effect sizes
### based on uniform prior for three true effect sizes
### Bologna
d.obs <- c(1.39,2.08,1.59)               #### !!! write here the obs d values !!!
dens.0 <- dnorm(d.obs,0,sd.0)
dens.0.8 <- dnorm(d.obs,0.8,sd.0.8)
dens.4 <- dnorm(d.obs,4,sd.4)
p.0 <- dens.0/(dens.0+dens.0.8+dens.4)
p.0.8 <- dens.0.8/(dens.0+dens.0.8+dens.4)
p.4 <- dens.4/(dens.0+dens.0.8+dens.4)
cbind(p.0,p.0.8,p.4)

### (relative) likelihood of observed d value, given true effect sizes
### based on uniform prior for three true effect sizes
### Nurnberg
d.obs <- c(3.18,3.58,2.79)               #### !!! write here the obs d values !!!
dens.0 <- dnorm(d.obs,0,sd.0)
dens.0.8 <- dnorm(d.obs,0.8,sd.0.8)
dens.4 <- dnorm(d.obs,4,sd.4)
p.0 <- dens.0/(dens.0+dens.0.8+dens.4)
p.0.8 <- dens.0.8/(dens.0+dens.0.8+dens.4)
p.4 <- dens.4/(dens.0+dens.0.8+dens.4)
cbind(p.0,p.0.8,p.4)
